# Supplementary material for: Towards Ecological Management and Sustainable Urban Planning in Seoul, South Korea: Mapping Wild Pollinator Habitat Preferences and Corridors Using Citizen Science Data
Source: Animals (Basel). 2022 Jun 6;12(11):1469. doi: 10.3390/ani12111469 (PMC9179275; doi:10.3390/ani12111469)
Supplement: Supplementary file 1 [file animals-12-01469-s001.zip]

Archive with 1 entries (1 files):
- animals-1591099-supplementary.pdf
